# Supplementary material for: Global Distribution, Ecotoxicity, and Treatment Technologies of Emerging Contaminants in Aquatic Environments: A Recent Five-Year Review
Source: Toxics. 2025 Jul 24;13(8):616. doi: 10.3390/toxics13080616 (PMC12389987; doi:10.3390/toxics13080616)
Supplement: Supplementary file 1 [file toxics-13-00616-s001.zip]

Archive with 1 entries (1 files):
- toxics-3696114-supplementary.pdf
